# Supplementary material for: Transitioning Focus Group Research to a Videoconferencing Environment: A Descriptive Analysis of Interactivity
Source: Pharmacy (Basel). 2021 Jun 24;9(3):117. doi: 10.3390/pharmacy9030117 (PMC8293315; doi:10.3390/pharmacy9030117)
Supplement: Supplementary file 1 [file pharmacy-09-00117-s001.zip]

Archive with 1 entries (1 files):
- pharmacy-1186817-supplementary.pdf
